# Supplementary material for: Integrative clinical and molecular analysis of advanced biliary tract cancers on immune checkpoint blockade reveals potential markers of response
Source: Clin Transl Med. 2020 Aug 12;10(4):e118. doi: 10.1002/ctm2.118 (PMC7423188; doi:10.1002/ctm2.118)
Supplement: Supplementary file 2 — SUPPORTING INFORMATION [file CTM2-10-e118-s001.xlsx]

## Sheet: Table S1
Table S1. Treatment-related adverse events in the whole study population (n=26).
Adverse event	Grade 1	Grade 2	Grade 3	Grade 4
Any term	19 (73.1%)	10 (38.5%)	6 (23.1%)	2 (7.7%)
General disorders
Fatigue	2 (7.7%)	6 (23.1%)	0	0
Hypertension	1 (3.8%)	0	0	0
Pyrexia	1 (3.8%)	2 (7.7%)	0	0
Infusion-related reaction
Peripheral edema	3 (11.3%)	0	0	0
Skin
Rash	2 (7.7%)	1 (3.8%)	0	0
Pruritus	1 (3.8%)	0	0	0
GI
Diarrhea	2 (7.7%)	1 (3.8%)	0	0
Nausea	4 (15.4%)	4 (15.4%)	0	0
Vomiting	3 (11.3%)	0	0	0
Abdominal pain	3 (11.3%)	1 (3.8%)	0	0
Anorexia	4 (15.4%)	3 (11.3%)	2 (7.7%)	0
Endocrine
Hypothyroidism	2 (7.7%)	0	0	0
Hyperthyroidism	2 (7.7%)	0	0	0
Hepatic
ALT increased	4 (15.4%)	1 (3.8%)	1 (3.8%)	1 (3.8%)
AST increased	5 (19.2%)	1 (3.8%)	2 (7.7%)	0
Blood bilirubin increase	2 (7.7%)	0	0	0
Hematological AE
Anemia	4 (15.4%)	3 (11.3%)	2 (7.7%)	0
Neutropenia	3 (11.3%)	3 (11.3%)	3 (11.3%)	2 (7.7%)
Thrombocytopenia	2 (7.7%)	3 (11.3%)	2 (7.7%)	1 (3.8%)
Peripheral neuritis	3 (11.3%)	1 (3.8%)	0	0
